# Supplementary material for: Molecular Dynamics Simulation of Kir6.2 Variants Reveals Potential Association with Diabetes Mellitus
Source: Molecules. 2024 Apr 22;29(8):1904. doi: 10.3390/molecules29081904 (PMC11054064; doi:10.3390/molecules29081904)
Supplement: Supplementary file 1 [file molecules-29-01904-s001.zip]

Archive with 1 entries (1 files):
- molecules-2929144-supplementary.pdf
